# Supplementary material for: How Learning Culture Influences the Survivability of an Online Feedback Tool
Source: Perspect Med Educ. 2026 Mar 23;15(1):296–307. doi: 10.5334/pme.2166 (PMC13025158; doi:10.5334/pme.2166)
Supplement: Appendices. — Appendix 1 and 2. [file pme-15-1-2166-s1.zip]

Archive with 3 entries (3 files):
- pme-2166_khoo-s1/Appendix 1.docx
- pme-2166_khoo-s1/Appendix 1.pdf
- pme-2166_khoo-s1/Appendix 2.pdf
